# Supplementary material for: Association of congenital Zika syndrome with dental alterations in children with microcephaly
Source: PLoS One. 2022 Nov 1;17(11):e0276931. doi: 10.1371/journal.pone.0276931 (PMC9624397; doi:10.1371/journal.pone.0276931)
Supplement: S1 Data — (XLSX) [file pone.0276931.s001.xlsx]

## Sheet: DATA
gender	age	gestational age	weigth	head circumference	living with	property owned	maternal education level	working mother	monthly household income	altered chronology	microcephaly	apgar1min	apgar5min	2monthly household income	2weigth	2gestational age	altcrono2	altsequ2	dde2	congenital infections	2maternal education level	household size
1	8	38	2.524	32.5	1	0	12	0	887	1	3	8	8	1	2	2	0	0	0	2	2	1
2	14	37	2.492	27	2	0	12	1	2005	1	1	8	9	2	1	1	0	0	0	1	2	1
2	10	40	2.344	31	1	1	9	1	1480	1	9	8	9	1	1	2	0	1	1	1	1	1
1	14	40	3.09	31	1	0	12	0	1880	1	1	8	9	2	2	2	0	0	0	1	2	1
2	10	38	2.738	30.9	1	0	12	0	2080	1		5	9	2	2	2	0	0	1	1	2	1
2	13	39	1.92	29	1	1	12	0	1760	1	1	8	9	1	1	2	0	0	0	1	2	1
2	9	32	2.1	28	1	0	12	0	880	1	1	8	9	1	1	1	0	0	0	2	2	1
1	10	35	1.75	31	1	1	9	0	880	1	2	8	9	1	1	1	0	0	0	2	1	2
1	13	41	3.295	32	1	0	16	1	4700	1	9	8	9	2	2	2	0	0	0	1	2	1
2	13	38	2.275	23	1	0	12	0	1880	1	9	9	9	2	1	2	0	0	1	1	2	1
2	9	36	2.69	31	2	0	12	0	880	1	1	9	9	1	2	1	0	0	0	1	2	1
2	1	39	3.15	31	1	0	12	0	840	0	9	9	10	1	2	2	1	9	9	1	2	1
1	16	38	3.455	32	1	0	12	0	1840	1	9	8	9	2	2	2	0	0	0	1	2	2
2	10	37	2.305	27	1	0	9	1	1320	1	9	7	9	1	1	1	0	9	9	1	1	1
2	10	38	2.3	26	1	1	9	0	1280	1	1	8	9	1	1	2	0	1	0	1	1	1
2	8	38	2.116	29	1	0	12	0	1760	1	9	5	8	1	1	2	0	0	0	1	2	1
2	14	37	2.5	30	4	1	9	1	1880	1	9	8	9	2	1	1	0	0	1	2	1	1
2	9	37	2.404	29	1	0	12	0	880	1	9	9	9	1	1	1	0	0	1	1	2	1
1	13	39	3.63	32	1	1	12	0	880	1	1	8	9	1	2	2	0	0	0	1	2	1
1	12	40	2.8	39	2	0	9	0	880	1	4	9	9	1	2	2	0	0	0	2	1	2
1	14	35	2.7	29	1	0	9	0	880	1	1	1	5	1	2	1	0	1	0	1	1	2
1	12	38	2.108	28	2	1	7	0	1953	1	9	9	9	2	1	2	0	0	0	1	1	1
2	15	39	2.92	28	1	1	7	0	1004	1	1	8	9	1	2	2	0	0	0	2	1	1
2	10	32	2.816	32	1	1	9	0	1480	1	1	8	9	1	2	1	0	0	0	1	1	2
1	12	37	2.76	32	1	1	12	0	880	1	9	9	10	1	2	1	0	1	0	1	2	1
1	14	32	1.59	25	1	1	9	0	880	1	1	9	9	1	1	1	0	1	0	1	1	2
1	12	39	4.14	31	1	1	12	0	1760	1	9	8	9	1	2	2	0	0	1	1	2	2
2	20	36	1	30	4	1	9	0	1760	1	1	#NULL!	#NULL!	1	1	1	0	1	0	1	1	2
1	15	39	2.754	29	1	0	12	0	880	1	1	8	9	1	2	2	0	0	0	1	2	1
1	15	40	1.995	28	1	0	12	0	880	1	9	#NULL!	#NULL!	1	1	2	0	1	1	1	2	1
2	12	40	2.47	30	2	0	9	0	1200	1	1	8	9	1	1	2	0	0	0	2	1	1
1	12	39	2.54	28	1	1	0	0	1850	1	9	9	9	2	2	2	0	9	9	1	1	2
2	16	38	3.265	33	2	0	0	0	1082	1	9	9	10	1	2	2	0	0	1	1	1	2
1	14	37	2.23	29	1	0	12	0	209	1	9	8	9	1	1	1	0	0	0	1	2	1
2	12	40	3.445	30	2	0	12	0	880	1	1	9	9	1	2	2	0	0	0	1	2	1
1	16	38	1.72	27	1	1	12	0	2380	1	9	9	9	2	1	2	0	0	0	1	2	1
1	13	39	3.27	30	1	0	9	0	1760	1	9	8	8	1	2	2	0	0	1	1	1	1
2	15	40	2.9	28	1	0	0	0	1680	1	9	9	9	1	2	2	0	0	0	1	1	1
1	13	42	2.895	30	1	1	12	0	1040	1	9	9	10	1	2	2	0	0	1	2	2	1
1	17	36	2.06	29	1	0	16	0	1780	1	1	9	10	2	1	1	0	0	0	1	2	1
2	14	38	2.465	28	1	0	9	0	880	1	9	8	9	1	1	2	0	0	0	1	1	1
1	15	40	3.05	30	1	1	9	0	1780	1	9	9	9	2	2	2	0	0	0	1	1	2
1	17	33	1.838	27	1	1	12	0	2880	1	1	9	9	2	1	1	0	0	0	1	2	1
1	16	37	2.83	29	1	1	12	0	3930	1	1	9	9	2	2	1	0	0	1	1	2	1
1	9	39	2.48	30	1	1	9	0	880	1	9	#NULL!	#NULL!	1	1	2	0	0	1	1	1	2
1	20	40	2.22	26	1	0	12	0	1860	1	9	8	9	2	1	2	0	0	0	2	2	1
2	22	40	3.645	31.5	1	0	9	0	937	1	9	8	9	1	2	2	0	0	0	1	1	2
2	19	38	2.43	33.5	1	0	9	0	300	0	9	9	10	1	1	2	1	0	0	1	1	1
1	19	29	1.102	26	2	0	12	0	880	1	3	7	9	1	1	1	0	0	0	2	2	2
1	30	40	2.43	27	2	0	12	0	880	1	9	9	9	1	1	2	0	0	0	1	2	2
2	30	41	2.92	31	1	0	9	0	1241	1	1	9	9	1	2	2	0	0	0	1	1	2
1	33	38	2.13	27	1	0	9	0	1580	1	9	8	9	1	1	2	0	1	0	1	1	2
2	31	40	3.216	31	2	0	9	0	880	1	9	9	9	1	2	2	0	0	0	2	1	1
1	32	37	2.19	28	2	0	9	0	880	1	9	9	9	1	1	1	0	1	0	1	1	1
2	15	41	2.44	30	1	0	0	0	540	1	9	9	9	1	1	2	0	0	0	1	1	2
1	20	38	3.24	30	1	1	9	0	124	1	3	9	9	1	2	2	0	0	1	1	1	1
1	20	34	2.45	26	1	0	9	0	1760	1	3	7	9	1	1	1	0	0	0	2	1	1
2	31	38	2.985	31	2	1	9	0	880	1	1	9	9	1	2	2	0	1	0	1	1	1
1	29	41	3.22	33	4	0	9	0	880	1	1	9	10	1	2	2	0	1	0	1	1	2
2	31	39	3.3	32	1	0	12	0	880	1	9	9	9	1	2	2	0	1	1	2	2	2
2	32	38	2.795	31	1	1	16	0	1027	0	9	9	9	1	2	2	1	1	0	1	2	1
2	#NULL!	38	1.94	28	1	1	16	1	5280	1	9	9	9	2	1	2	0	1	0	1	2	1

## Sheet: VARIABLES
gender	age	gestational age	weigth	head circumference	living with	property owned	maternal education level	working mother	monthly household income	altered chronology	microcephaly	apgar1min	apgar5min	2monthly household income	Low birthweight	Prematurity	altcrono2	altsequ2	dde2	congenital infections	2maternal education level	household size
1 = "Boys"	in months	in weeks	in cm	in cm	1 = "Father"	0 = "No"	in study years	0 = "No"	in R$	0 = "No"	1 = "CZS"			1 = "Up to 2 minimum wages"	1 = "Yes"	1 = "Yes"	0 = "No"	0 = "No"	0 = "No"	1 = "CZS"	1 = "Up to 9 years"	1 = "Up to 2 persons/room"
2 = "Girls"					2 = "Mother"	1 = "Yes"		1 = "Yes"		1 = "Yes"	2 = "Toxoplamosis"			2 = "> 2 minimum wages"	2 = "No"	2 = "No"	1 = "Yes"	1 = "Yes"	1 = "Yes"	2 = "STORCH"	2 = "> 9 years"	2 = "> 2 persons/room"
					3 = "Father and mother"						3 = "Cytomegalovirus"
					4 = "Others"						4 = "Chickungunya"
											5 = "Others infections"
